# Supplementary material for: An OMA1 redox site controls mitochondrial homeostasis, sarcoma growth, and immunogenicity
Source: Life Sci Alliance. 2023 Apr 5;6(6):e202201767. doi: 10.26508/lsa.202201767 (PMC10078952; doi:10.26508/lsa.202201767)
Supplement: Supplementary file 1 [file LSA-2022-01767_SdataF1_F2_F3_F4_FS1_FS2_FS3.xlsx]

## Sheet: Nota Bene
		SOURCE DATA LSA-2022-01767-TR
		Miallot et al 2023
		Nota Bene : For some experiments, OMA1 mutant and CTRL cells still have their initial name (96-well plate well name)
		Please not below the correspondance :
		CTRL : C6, C7
		C403A : C22, Q23, C7, C8
		Heterozygote : C11
		Revertant : C9

## Sheet: Figure 1
	1B
	1C		pre-pro-OMA1										pro-OMA1										L-OMA1										S-OMA1
		WT OMA1	23.27	10.865									3.1712	4.4441									22.038	18.435									51.521	66.256
		WT OMA1 CCCP	18.7021	26.8635									3.47119	0.492498									22.7155	4.67447									55.1112	67.9695
		CTRL OMA1	30.4436	29.5489									5.26843	0.110303									17.2488	0.278531									47.0392	70.0622
		CTRL OMA1 CCCP	22.9091	54.2611									5.74329	0.88192									23.9215	2.51952									47.426	42.3374
		C403A OMA1	31.0187	18.4449	43.151	54.4695							6.7793	0.594319	5.3277	0.297762							26.9573	31.6781	24.4972	44.6427							35.2448	49.2827	27.0241	0.590099
		C403A OMA1 CCCP	52.0758	20.974	37.7493	44.76							5.90061	1.5614	3.92962	0							18.8466	41.8357	26.4894	40.9098							23.1769	35.6289	31.8317	14.3302
	1D
	1E
	1F		L-OPA1										S-OPA1
		WT OMA1	44.5649	46.2069	41.4489								55.4351	53.7931	58.5511
		WT OMA1 CCCP	0	0.26087	8.409								100	99.7391	91.591
		CTRL OMA1	41.6758										58.3242
		CTRL OMA1 CCCP	0.0122188										99.9878
		C403A OMA1	52.074	48.5679	59.3547	45.6398	49.148	54.6026					47.926	51.4321	40.6453	45.6398	50.852	45.3974
		C403A OMA1 CCCP	47.1254	43.7141	48.2731	38.7532	46.2248	51.1929					52.8746	56.2859	51.7269	38.7532	53.7752	48.8071
	1G
	1H

## Sheet: Figure 2
	2B	MCA NT	MCA CCCP	C6 NT	C6 CCCP	C8 NT	C8 CCCP	Q23 NT	Q23 CCCP	C23 NT	C23 CCCP	C7 NT	C7 CCCP
		0.331057	0.966714	1.06656	1.22664	0.653341	0.865796	0.39239	0.892532	0.933476	1.12716	0.961334	0.739128
		1.14176	1.26793	0.795987	1.21483	0.55951	0.717106	0.482339	0.491488	1.16651	1.34459	0.596403	0.917215
		0.722313	0.89347	1.1919	1.02597	0.37682	0.483128	0.598267	0.530016	1.08096	1.13025	0.820228	0.727454
		0.665639	0.863574	1.3105	1.23929	0.672875	0.778759	0.795984	0.547005	1.15491	1.2162	0.984612	0.881828
		0.811981	1.34525	0.794067	1.39731	0.720521	0.577783	0.716063	0.564978	1.18434	0.788777	0.60554	0.788679
		0.574414	0.89037	1.05581	1.10224	0.685926	0.409738	0.577398	0.8513	0.622922	1.0775	0.884817	1.01357
		0.572778	0.961992	1.04702	1.17683	0.73949	0.827872	0.799282	0.593165	0.714648	1.06654	0.527031	0.590722
		0.77874	1.03972	0.830623	1.25659	0.347351	0.756315	0.764897	0.559565	1.01776	0.78089	0.680693	0.919601
		0.634638	1.53295	1.00036	1.261	0.726088	0.923811	0.731212	0.75629	0.955351	0.984134	0.976924	0.46892
		0.559262	0.798743	1.17138	1.23047	0.972521	0.547836	0.534024	0.597794	1.15106	0.844485	1.0031	0.94002
		0.857972	1.00831	0.903794	1.39506	0.387585	0.513871	0.805726	0.799537	1.05032	0.802677	1.01787	0.920184
		0.646634	1.31792		1.47373	0.486002	0.640427	0.66508	0.797162			0.864344	0.798808
		0.769648	1.17668		1.11761			0.550445	0.631084			0.640066	0.900198
		0.578029	1.30969		1.25823			0.86939	0.652374			0.357497	0.674106
		0.941125	0.941259		1.62277			0.586848	0.679774
		0.808947	0.985739		1.21727			0.492633
		0.98082	1.2047		1.38041			0.711608
		0.997582	1.17615					0.612514
		0.746163	1.31709
		1.01368
	2C	WT OMA1	C403A OMA1
		0.58951	0.537899
		0.689582	0.484167
		0.625646	0.456073
		0.68818	0.646237
		0.806264	0.569244
		0.900364
	2D	C6	Q23	C6 AM	Q23 AM
		200.589	174.707	359.725	191.457
		177.014	157.956	320.432	216.583
		165.226	189.782	320.432	240.034
		256.736	181.847	750.095	223.248
		270.019	177.07	632.448	229.618
		251.044	192.994	573.624	248.726
		240.984	286.885	381.967	359.016
		220	180.656	296.721	378.689
	2E		C6					C6 CCCP					Q23					Q23 CCCP
		MDR/MG	5.45755	5.19858	6.31126	5.41878	5.35192	7.6052	8.45606	7.08849	7.87438	7.20297	4.84844	4.82398	5.34321	4.69719	4.36064	3.1138	3.11138	2.78208	2.69007	2.61017
			C6 Stauro					Q23 Stauro					C6 BZB					Q23 BZB
	2F	Apoptotic	11.3	15.2	14.5	18.3	15.3	8.77	6.33	7.2	8.37	11.6	24.1	24.7	20.1	27.1	21.4	3.46	5.26	4.72	2.06	4.45
		Late Apoptotic	12.8	13.8	14.9	14.1	20.6	3.5	3.07	3.64	3.46	2.08	29.1	31.9	35.7	23.9	36.5	12.7	18.3	21.4	7.57	21.8
		Necrotic	18.2	13.9	17.2	15.5	13.5	4.32	6.03	4.7	4.77	1.35	10.1	8.59	11.5	6.15	7.74	40.3	33.2	35.2	44.3	32.1
		Viable	57.7	57.1	53.5	52	50.6	83.4	84.6	84.5	83.4	85	36.7	34.8	32.7	42.9	34.4	43.5	43.2	38.6	46.1	41.7
	2G	Minutes	C403A	CTRL	C403A Staurosporine	CTRL Staurosporine
		1.06	1.10701
		25.55	1.06383
		50.46	1.67224
		75.4	1.0101
		100.34	1.29032
		125.28	0.302115
		150.25	0.2849
		175.17	0.877193
		200.1	0
		225.04	0.815217
		249.58	0
		274.54	0.258398
		299.47	1.22549
		324.4	0.966184
		349.34	0.911162
		374.28	1.13636
		399.24	0.900901
		424.16	0.447427
		449.1	0
		474.03	0.612245
		498.58	0.399202
		523.55	0.3861
		548.45	0.194553
		573.4	0.38835
		598.34	0.191571
		623.28	0
		648.24	0.369686
		6.59		2.04082
		31.44		1.88679
		56.37		0.990099
		81.29		0.925926
		106.19		0.892857
		131.16		0.819672
		156.12		0
		181.06		0.775194
		205.59		0
		230.53		0.689655
		255.45		0.719424
		280.43		0
		305.38		0
		330.31		0
		355.2		0
		380.18		0.636943
		405.13		0
		430.04		0
		454.56		0.571429
		479.53		0
		504.46		0
		529.43		0
		554.35		0
		579.26		0
		604.2		0
		629.18		0
		654.23		0
		18.53			9.42029
		43.2			4.86111
		68.13			4.24242
		93.06			4.04624
		117.56			6.38298
		142.52			7.05882
		167.47			11.9497
		192.46			11.1111
		217.36			10.6918
		242.27			9.03226
		267.22			11.3924
		292.19			11.7284
		317.09			10.0592
		342.11			9.82659
		366.57			7.38636
		391.53			11.4458
		416.47			12
		441.38			10.9195
		466.33			11.2426
		491.33			14.9425
		516.17			11.0497
		541.18			7.60234
		566.12			11.7318
		591.05			10.5556
		616			13.587
		640.54			12.6437
		665.58			12.1387
		12.55				13.2979
		37.28				13.1188
		62.22				14.2857
		87.14				19.1874
		112.03				21.6704
		137				22.6667
		161.57				25.1656
		186.51				27.13
		211.46				29.6296
		236.38				29.5405
		261.31				33.4802
		286.27				28.7611
		311.2				27.2727
		336.2				29.0393
		361.06				30.4069
		386.04				30.6034
		410.58				29.7872
		435.47				33.0435
		460.45				29.1391
		485.41				30
		510.3				30.0439
		535.31				31.4978
		560.23				31.1947
		585.17				27.7405
		610.07				26.1745
		635.05				26.5351
		660.11				26.6219
	2I		WT																WT CCCP																MUT
		Mito / ER contacts	7	4	6	9	8	10	11	9	6	14	4	8	5	8	10	6	10	4	1	4	1	2	6	5	5	1	1	1	3	2	0	3	3	4	1	1	2	4	3	2	3	4	4	4	2	3	2
	2J	C6	C6 CCCP	Q23	Q23 CCCP
		0.003	0.005	0.004	0.004
		0.002	0.012	0.002	0.004
		0.003	0.011	0.001	0.006
		0.002	0.003	0.005	0.006
		0.004	0.007	0.003	0.003
		0.006	0.008	0.004	0.003
		0.005	0.01	0.002	0.006
		0.000765	0.005	0.003	0.006
		0.007	0.004	0.003	0.005
		0.000696	0.008	0.005	0.003
		0.006	0.003	0.002	0.005
		0.008	0.005	0.004	0.004
		0.005	0.009	0.004	0.005
		0.001	0.008	0.004	0.002
		0.006	0.003	0.003	0.000193
		0.001	0.003	0.003	0.003
		0.003	0.005	0.003	0.002
		0.003	0.009	0.003	0.004
		0.002	0.008	0.004	0.005
		0.003	0.006	0.002	0.004
		0.001	0.006	0.004	0.004
		0.003	0.007	0.005	0.003
		0.002	0.009	0.004	0.003
		0.005	0.003	0.004	0.005
		0.005	0.007	0.004	0.004
		0.004	0.01	0.005	0.006
		0.005	0.007	0.002	0.005
		0.005	0.005	0.003	0.006
		0.002	0.006	0.004	0.003
		0.002	0.007	0.007	0.004
		0.000527	0.003	0.008	0.005
		0.004	0.000942	0.003	0.007
		0.001	0.004	0.002	0.004
		0.01	0.000953	0.00081	0.009
		0.009	0.000299	0.003	0.004
		0.003	0.008	0.002	0.003
		0.002	0.005	0.002	0.002
		0.005	0.008	0.004	0.003
		0.011	0.000865	0.002	0.004
		0.005	0.001	0.002	0.004
		0.002	0.008	0.003	0.005
		0.004	0.003	0.003	0.004
		0.005	0.001	0.003	0.002
		0.006	0.011	0.005	0.002
		0.006	0.002	0.006	0.004
		0.006	0.006	0.003	0.007
		0.014	0.002	0.004	0.004
		0.008	0.011	0.003	0.003
		0.007	0.006	0.003	0.000593
		0.004	0.002	0.006	0.003
		0.003	0.002	0.003	0.004
		0.003	0.006	0.004	0.011
		0.004	0.004	0.008	0.007
		0.001	0.005	0.006	0.004
		0.002	0.004	0.004	0.003
		0.00074	0.009	0.004	0.004
		0.000862	0.003	0.003	0.003
		0.003	0.005	0.006	0.002
		0.000435	0.003	0.002	0.002
		0.002	0.002	0.004	0.004
		0.003	0.004	0.003	0.003
		0.002	0.004	0.002	0.002
		0.003	0.002	0.002	0.002
		0.006	0.001	0.004	0.003
		0.000481	0.000911	0.004	0.003
		0.002	0.002	0.003	0.000977
		0.003	0.005	0.008	0.001
		0.003	0.003	0.003	0.000344
		0.005	0.000933	0.002	0.004
		0.002	0.003	0.004	0.005
		0.002	0.005	0.003	0.005
		0.003	0.004	0.002	0.006
		0.007	0.001	0.007	0.005
		0.003	0.003	0.014	0.007
		0.008	0.005	0.004	0.006
		0.005	0.003	0.004	0.004
		0.008	0.004	0.005	0.002
		0.007	0.003	0.006	0.004
		0.002	0.002	0.003	0.002
		0.004	0.005	0.005	0.002
		0.007	0.004	0.003	0.007
		0.001	0.003	0.004	0.003
		0.007	0.002	0.002	0.004
		0.004	0.002	0.005	0.003
		0.003	0.004	0.005	0.004
		0.002	0.002	0.004	0.004
		0.001	0.003	0.002	0.007
		0.004	0.001	0.004	0.007
		0.006	0.006	0.002	0.009
		0.003	0.004	0.00087	0.002
		0.003	0.007	0.002	0.003
		0.002	0.004	0.002	0.002
		0.002	0.001	0.002	0.001
		0.006	0.006	0.003	0.002
		0.005	0.004	0.001	0.001
		0.002	0.00066	0.002	0.002
		0.004	0.003	0.000674	0.000723
		0.002	0.006	0.001	0.005
		0.004	0.003	0.002	0.006
		0.005	0.003	0.002	0.005
		0.004	0.003	0.003	0.005
		0.006	0.002	0.003	0.005
		0.001	0.002	0.003	0.006
		0.002	0.004	0.002	0.007
		0.002	0.006	0.002	0.002
		0.005	0.005	0.01	0.004
		0.003	0.005	0.005	0.002
		0.005	0.003	0.004	0.000594
		0.001	0.001	0.002	0.001
		0.001	0.006	0.005	0.000765
		0.000824	0.002	0.002	0.002
		0.001	0.004	0.005	0.003
		0.003	0.007	0.003	0.004
		0.005	0.003	0.002	0.003
		0.002	0.001	0.002	0.000691
		0.003	0.003	0.003	0.003
		0.000761	0.005	0.003	0.003
		0.002	0.005	0.002	0.002
		0.001	0.005	0.003	0.000562
		0.000757	0.008	0.004	0.006
		0.002	0.002	0.004	0.000843
		0.004	0.004	0.002	0.000725
		0.006	0.005	0.003	0.024
		0.001	0.004	0.004	0.005
		0.001	0.002	0.006	0.002
		0.000912	0.005	0.004	0.02
		0.001	0.001	0.004	0.013
		0.000216	0.009	0.000642	0.003
		0.001	0.009	0.002	0.000626
		0.000337	0.002	0.003	0.000411
		0.002	0.002	0.002	0.01
		0.005	0.01	0.002	0.001
		0.004	0.001	0.000783	0.000741
		0.004	0.000723	0.002	0.001
		0.005	0.001	0.004	0.004
		0.004	0.006	0.002	0.002
		0.003	0.003	0.001	0.004
		0.003	0.003	0.000468	0.003
		0.002	0.005	0.002	0.007
		0.004	0.002	0.002	0.001
		0.001	0.006	0.004	0.003
		0.008	0.003	0.004	0.006
		0.008	0.003	0.003	0.005
		0.008	0.005	0.000562	0.002
		0.006	0.002	0.003	0.007
		0.006	0.007	0.002	0.007
		0.001	0.003	0.000166	0.002
		0.001	0.004	0.002	0.004
		0.001	0.007	0.003	0.004
		0.001	0.002	0.005	0.002
		0.007	0.001	0.005	0.003
		0.003	0.001	0.003	0.002
		0.000555	0.000833	0.001	0.005
		0.003	0.002	0.000557	0.004
		0.002	0.006	0.004	0.004
		0.003	0.006	0.004	0.004
		0.005	0.004	0.006	0.001
		0.003	0.002	0.006	0.001
		0.006	0.003	0.005	0.001
		0.005	0.008	0.004	0.001
		0.007	0.01	0.001	0.006
		0.002	0.012	0.002	0.001
		0.005	0.007	0.003	0.000525
		0.007	0.006	0.002	0.004
		0.007	0.006	0.000756	0.002
		0.004	0.005	0.000224	0.004
		0.003	0.003	0.002	0.002
		0.01	0.005	0.004	0.001
		0.014	0.007	0.004	0.002
		0.006	0.007	0.004	0.000988
		0.00095	0.004	0.003	0.00082
		0.000397	0.004	0.001	0.003
		0.002	0.002	0.003	0.004
		0.005	0.003	0.001	0.01
		0.007	0.003	0.003	0.006
		0.006	0.004	0.002	0.007
		0.002	0.008	0.001	0.004
		0.002	0.005	0.006	0.002
		0.004	0.002	0.006	0.000461
		0.003	0.002	0.003	0.002
		0.003	0.002	0.004	0.002
		0.003	0.002	0.004	0.001
		0.002	0.002	0.002	0.002
		0.004	0.006	0.006	0.004
		0.004	0.005	0.004	0.009
		0.003	0.006	0.007	0.003
		0.003	0.004	0.004	0.003
		0.004	0.004	0.002	0.002
		0.00095	0.002	0.004	0.004
		0.003	0.005	0.005	0.006
		0.003	0.005	0.007	0.005
		0.006	0.004	0.002	0.005
		0.006	0.006	0.007	0.005
		0.004	0.006	0.000856	0.002
		0.004	0.005	0.002	0.005
		0.003	0.007	0.003	0.000835
		0.003	0.006	0.002	0.001
		0.005	0.001	0.002	0.000772
		0.000571	0.002	0.003	0.005
		0.002	0.003	0.003	0.004
		0.002	0.007	0.009	0.005
		0.002	0.005	0.005	0.007
		0.000455	0.005	0.009	0.012
		0.002	0.003	0.001	0.009
		0.003	0.007	0.004	0.007
		0.004	0.008	0.005	0.01
		0.002	0.004	0.004	0.006
		0.002	0.002	0.003	0.004
		0.000788	0.004	0.003	0.006
		0.002	0.002	0.002	0.007
		0.003	0.001	0.001	0.005
		0.003	0.002	0.002	0.008
		0.004	0.007	0.002	0.018
		0.004	0.007	0.003	0.007
		0.005	0.006	0.001	0.013
		0.005	0.003	0.002	0.008
		0.002	0.007	0.005	0.007
		0.000863	0.004	0.004	0.007
		0.002	0.004	0.002	0.009
		0.002	0.006	0.005	0.005
		0.003	0.005	0.004	0.007
		0.002	0.003	0.004	0.004
		0.001	0.000743	0.008	0.005
		0.000913	0.000445	0.008	0.014
		0.001	0.006	0.005	0.007
		0.001	0.007	0.009	0.009
		0.00095	0.003	0.004	0.01
		0.003	0.000792	0.002	0.004
		0.003	0.002	0.002	0.006
		0.007	0.006	0.004	0.009
		0.004	0.004	0.003	0.011
		0.005	0.005	0.004	0.007
		0.003	0.007	0.004	0.011
		0.005	0.006	0.004	0.004
		0.004	0.006	0.003	0.002
		0.006	0.003	0.003	0.006
		0.002	0.002	0.002	0.003
		0.003	0.005	0.006	0.009
		0.004	0.005	0.004	0.006
		0.002	0.003	0.004	0.007
		0.007	0.007	0.005	0.004
		0.005	0.005	0.005	0.004
		0.003	0.004	0.002	0.004
		0.004	0.004	0.004	0.004
		0.004	0.002	0.001	0.006
		0.004	0.000668	0.001	0.004
		0.004	0.007	0.003	0.006
		0.003	0.009	0.002	0.004
		0.005	0.005	0.002	0.006
		0.005	0.004	0.003	0.002
		0.002	0.006	0.004	0.007
		0.004	0.004	0.004	0.007
		0.004	0.006	0.004	0.003
		0.006	0.002	0.003	0.006
		0.006	0.006	0.004	0.004
		0.006	0.006	0.002	0.007
		0.003	0.003	0.000725	0.002
		0.003	0.003	0.002	0.009
		0.005	0.003	0.009	0.006
		0.007	0.004	0.005	0.007
		0.007	0.000936	0.000953	0.006
		0.008	0.002	0.004	0.011
		0.004	0.003	0.002	0.004
		0.002	0.003	0.001	0.007
		0.004	0.002	0.002	0.003
		0.003	0.003	0.005	0.002
		0.006	0.005	0.004	0.006
		0.004	0.004	0.003	0.015
		0.005	0.005	0.003	0.003
		0.003	0.004	0.002	0.006
		0.003	0.003	0.002	0.008
		0.003	0.002	0.001	0.007
		0.004	0.003	0.003	0.005
		0.002	0.002	0.000985	0.002
		0.002	0.002	0.002	0.003
		0.003	0.009	0.003	0.004
		0.008	0.007	0.002	0.003
		0.002	0.002	0.001	0.002
		0.000758	0.001	0.004	0.003
		0.002	0.006	0.002	0.003
		0.003	0.002	0.002	0.006
		0.002	0.000769	0.003	0.006
		0.001	0.005	0.003	0.016
		0.002	0.006	0.007	0.005
		0.004	0.003	0.000562	0.004
		0.004	0.006	0.008	0.006
		0.004	0.006	0.007	0.006
		0.002	0.003	0.002	0.003
		0.002	0.005	0.004	0.004
		0.004	0.002	0.002	0.006
		0.005	0.005	0.003	0.002
		0.003	0.005	0.003	0.014
		0.003	0.003	0.004	0.007
			0.003	0.003	0.003
				0.002	0.007
				0.004	0.009
				0.004	0.007
				0.005	0.004
				0.002	0.005
				0.002	0.003
				0.002	0.003
				0.002	0.002
				0.003	0.001
				0.00097	0.000968
				0.003	0.002
				0.004	0.006
				0.003	0.004
				0.007	0.004
				0.003	0.002
				0.003	0.002
				0.005	0.004
				0.002	0.003
				0.005	0.004
				0.007	0.001
				0.004	0.002
				0.005	0.003
				0.002	0.002
				0.002	0.005
				0.001	0.005
				0.003	0.003
				0.006	0.000653
				0.003	0.003
				0.009	0.004
				0.011	0.002
				0.003	0.002
				0.003	0.002
				0.00063	0.004
				0.002	0.004
				0.002	0.004
				0.000796	0.004
				0.003	0.002
				0.005	0.003
				0.006	0.003
				0.006	0.005
				0.008	0.006
				0.008	0.005
				0.004	0.006
				0.009	0.006
				0.01	0.005
				0.01	0.003
				0.007	0.005
				0.004	0.006
				0.007	0.004
				0.008	0.003
				0.01	0.001
				0.003	0.007
				0.006	0.006
				0.002	0.005
					0.006
					0.003
					0.002
					0.013
					0.004
					0.004
					0.004
					0.007
					0.008
					0.003
					0.004
					0.002
					0.002
					0.005
					0.003
					0.002
					0.005
					0.001
					0.002
					0.000868
					0.003
					0.004
					0.008
					0.008
					0.006
					0.011
					0.009
					0.006
					0.004
					0.008
					0.007
					0.004
					0.002
					0.005
					0.004
					0.006
					0.007
					0.004
					0.006
					0.002
					0.007
					0.003
					0.005
					0.01
					0.007
					0.007
					0.002
					0.002
					0.000708
					0.005
					0.004
					0.003
					0.013
					0.005
					0.004
					0.007
					0.005
					0.004
					0.001
					0.003
					0.005
					0.004
					0.005
					0.003
					0.004
					0.003
					0.003
					0.004
					0.003
					0.004
					0.005
					0.006
					0.005
					0.002
					0.004
					0.004
					0.007
					0.006
					0.008
[truncated: 17 more columns]

## Sheet: Figure 3
	3A		Unedited																												Mutant1
		6	0.5	5.625	0.5	9	0.5	4	0.5	12.375	2.5	6																			0.5	0.5	0.5	0.5	0.5	0.75	2.5	4	3.375	0.5
		10	11.25	36.75	32	37.5	48	96	3.5	73.5	15.625	52	36.75	34.375	35.9375	33.75	73.5	18	9.375	43.75											22.5	7.5	22.5	4.25	4.5	22.5	2.8125	40	40	3.5	22.5	18	11.25	13.5	10	15.625	6	2
		13	20	64	85.5	29	125	112	24	116	36.75	136.125	81	79.625	104	61.25	151.875	27	14	79.625											42.875	48.4375	72	31.25	18	56	31.5	76	98.3125	12.5	106.25	45.9375	82.6875	56	45.9375	60.75	48	29.25
		15	58.5	52	152	92	120	132	43.75	279	156.25	86.0625	100	108	181.25	111.375	288	56	31.5	108											111.375	98	72	54	24.5	81	49.5	111.375	144	15.625	337.5	45	270	121	143.688	144	90.75	81
		17	96	100	212.625	187.5	137.5	257.125	120	187.5	91.125	151.25	320	200	288	226.875	520.312	64	112.5	226.875											121.5	162	180	141.75	62.5	171.5	104	150	309.375	40	368	104	257.125	304	253.5	68.75	144	162.5
		19	112	126	347.875	315	198	506.25	212.5	441	125	180	269.5	338	306	359.125	668.312	121	121	315											352	342	151.25	270	105.875	397.375	270	448	384	106.25	1008	136.688	401.375	445.5	337.5	169	220.5	274.625
		21	187.5	256	612.5	441	318.5	608	324	576	166.375	198	433.5	650.25	478.125	348.562	902.5	220.5	162	453.25											486	514.5	318.5	324	256	600	506.25	668.25	850	269.5	937.125	288	794.75	306.25	546.75	337.5	486	270
	3B
			pre pro OMA1				pro OMA1				L-OMA1				S-OMA1
	3C	WT/CTRL	6.85429	8.92471	17.2922	11.9768	33.2998	37.1627	26.0312	24.8061	7.93191	8.03276	10.996	10.5696	51.914	45.8798	45.6805	52.6475
		C403A	19.1879	12.513	25.177	22.3343	56.3483	52.7978	43.2952	42.7254	8.83243	10.5937	13.4219	17.4921	15.6314	24.0954	18.1059	17.4483
			L-OPA1				S-OPA1
		WT/CTRL	14.6616	20.2269	15.4043	11.5494	85.3384	79.7731	84.5957	88.4506
		C403A	44.9016	49.3587	43.8125	44.103	55.0984	50.6413	56.1875	55.897
			C7 WT										C22 WT										C7 Mutant										C8 Mutant										C23 mutant
	3D	D9	9.5625	4	31.5	9.5625	23.4375	4.5	12	5.625	16	18	4.5	14	8	16	13	1.5	5.625	18.75	27	18.75	0	2.5	0	0		4	0	0	3.5		0	0	0	0	0	0	0	0	0	0	0	0	0	0	0	0	0
		D13	51.75	28.125	162	55.125	38.25	84	25	36	11	40	36.75	36	40	52.0625	36	10.9375	38.25	64	56	30.625	0	9	0	0		0	0	0	1		0	0	0	0	0	0	0	0	0	0	0	0	0	0	0	0	0
		D16	162	51.75	288	72	92	100	36	52.0625	10.9375	147.875	48	72	105.875	36	55.125	0.5	38.25	76	60	24.5	0	0	0	6		0	0	0	0		0	0	0	0	0	0	0	0	0	0	0	0	0	0	0	0	0
		D19	378	125	448	162.5	270	270	68	162.5	10.125	307.062	87.5	162.5	169	27	143.75	5	61.25	225	56	52	0	0	0	6		0	0	0	0		0	0	0	0	0	0	0	0	0	0	0	0	0	0	0	0	0
		D26	1875	355.25	1296	608	900	1256.38	295.75	608	153	337.5	432	464	609.188	15.75	614.125	24.5	448	749.25	64	269.5	0	0	0	0		0	0	0	60.75		0	0	0	0	0	0	0	0	0	0	0	0	0	0	0	0	0
			C6 300																						C6 300 / Q23 300																						Q23 300
	3E	D9		11	30.25	33.75	25	36	26.4688	25	23.4375	38.25	54	56											31.5	31.5	67.375	52.0625		10	23.4375	31.5	29.25	26.4688		49	0	40	24.5	31.5	4	4	75	48	16	4	6	12	4.5
		D12		45.7031	91.125	42.875	72	55.125	137.5	52.0625	88	91.125	96	64											72	49	54	100		31.5	64	72	56	31.5		88	2.5	48	24.5	58.1875	0	29.25	64	87.5	40.5	64	1	7.875	10
		D14		24.75	136.125	56	88	31.5	216	36	216	136.125	156.25	126											88	60	96	64		11	91.125	49	70.875	49		64	4	87.5	50.625	58.5	21.875	144	211.25	81	79.625	31.5	6	25	12.5
		D16		111.375	90.75	105.875	121.5	42.875	198	253.5	216	121	168.75	126											153	56.25	73.5	64		19.5312	112.5	49	81	49		73.5	6	126	62.5	101.25	14	121	318.5	153	150	39.8125	6	36	18
		D18		49	252	153	196.625	68	253.5	253.5	343	135	146.812	169											125	106.25	162.5	106.25		14.0625	198	86.0625	100	64		112	0	126	62.0156	73.5	38.25	162	318.5	190.125	121.5	42.875	8	31.5	6
		D20		144	359.125	208.25	175	49	295.75	153	316.875	121	187.5	144											96	136.125	272.25	269.5		60.75	365.625	198	208.25	294		338	6	126	36.75	175	45	234		269.5	252	162	18	31.5	7
[truncated: 19 more columns]

## Sheet: Figure 4
	4A		C6					Q23
		MDR	32389	29750	37612	22968	33479	12110	16188	7270	9628	24852
		MG	4697	4928	3928	4471	3948	1880	2039	1316	1412	2591
	4B		C6					Q23
		D21	272048	300170	245252	283100		223755	267005	238040	293458
	4C	C6								Q23
		1.05418	0.655462	0.882242	1.29276	0.572788				3.46575	3.01803	2.45969	2.76196	1.64426
	4D		C6								Q23
		D10	42.875	30.625	15.625	6	72	21.875	8	18.75	22.5	49	40.5	2.5	36.75	6.75	20	50.625
		D14	144	112.5	105.875	40	137.5	45	48	210.938	180	121.5	96	2.5	198	31.25	46.875	28.125
		D17	337.5	232.375	211.25	75	330.75	72	106.25	309.375	180	151.875	252	20	309.375	67.375	116.375	48.4375
		D20	294	650	144	500	348.562	441	539	162.5	550	512	234	36	480	187.5	342	187.312
		D23	1152	337.5	1008	864	1210	490	520.312	1394.25	907.5	708.75	512	73.5	968	562.5	562.5	390.812
			C6										Q23
	4E	CD45+	32.3	36	33.4	27.1	37.6	54.8	59.2	33.5	53.8	41.2	37.8	41.5	37.6	52.6	52.4	81.5	63.7	69.9
		CD11b+	78.6	80.8	80.5	80.3	88.6	63.4	55.1	74.1	50.6	62.5	43.2	36.7	49.2	41.9	18.4	18.8	48.9	29.5
		CD11b-	21.3	19.1	19.5	19.6	11.3	37	44.9	25.6	49.3	37.5	56.6	63.3	50.5	58.1	81.3	81.2	51.1	70.5
			C6										Q23
	4F	CD8	4.82	4.24	4.54	5.34	1.87	4.2	6.18	4.44	3.8	5.87	15.7	14.8	17.2	13.9	18	21.5	15.5	20.8
		CD4	4.81	5.51	5.67	5.57	4.16	6.73	9.13	6.89	10.2	10.6	17.7	16.8	13.3	13.9	25.3	14.5	8.26	11.7
		NK cells	10.3	7.37	7.12	6.11	3.65	8.98	17.2	4.96	10.5	8.48	24.1	28.2	18.1	26.9	34.5	27.1	14.4	21.8
		TAM	47.6	49.8	47.7	53.2	58.2	32.4	28.1	39.5	29.2	37.9	19.1	15.9	29.1	23.4	4.23	6.23	27.5	18
	4G		Q23								Q23 + aCD8
		D16	2.8125	0	0	6	12.5	0.5			20.25	0	9	26.4062	7.875	17.7188	9	0
		D18	0	0	0	6	0	0			6	0	6	8	14	4	6	0
		D20	0	0	0	1.5	0	0			0.5	0	6	8	0	0.5	3.375	0

## Sheet: EV1
	EV1A
	EV1B		Purified protein			Purified protein + TPEN			CTRL			Clone 1 C403A			CTRL + TPEN			Clone1 C403A + TPEN
		0	352	330		307	322			274	219	236	228	249	235	248	234	207	252	241
		5	935	903		773	803			334	294	274	286	293	216	215	211	223	231	203
		10	1354	1315		1128	1147			484	479	473	461	479	326	314	314	307	339	286
		15	1585	1536		1355	1374			658	660	641	593	643	365	328	349	311	322	303
		20	1762	1707		1561	1581			872	870	823	778	815	348	335	351	327	346	300
		25	1882	1839		1723	1736			1094	1113	1035	1018	967	379	378	362	348	325	368
			WT										C403A OMA1
	EV1G	OMA1	0.00163										0.00138	0.00172	0.00179	0.00196	0.00143	0.00154
		OPA1	0.00412										0.00587	0.0058	0.00477	0.00509	0.00566	0.00461
	EV1H
	EV1I

## Sheet: EV2
	EV2A	MCA NT	MCA CCCP	C6 NT	C6 CCCP	C8 NT	C8 CCCP	Q23 NT	Q23 CCCP	C23 NT	C23 CCCP	C7 NT	C7 CCCP
		0.331057	0.966714	1.06656	1.22664	0.653341	0.865796	0.39239	0.892532	0.933476	1.12716	0.961334	0.739128
		1.14176	1.26793	0.795987	1.21483	0.55951	0.717106	0.482339	0.491488	1.16651	1.34459	0.596403	0.917215
		0.722313	0.89347	1.1919	1.02597	0.37682	0.483128	0.598267	0.530016	1.08096	1.13025	0.820228	0.727454
		0.665639	0.863574	1.3105	1.23929	0.672875	0.778759	0.795984	0.547005	1.15491	1.2162	0.984612	0.881828
		0.811981	1.34525	0.794067	1.39731	0.720521	0.577783	0.716063	0.564978	1.18434	0.788777	0.60554	0.788679
		0.574414	0.89037	1.05581	1.10224	0.685926	0.409738	0.577398	0.8513	0.622922	1.0775	0.884817	1.01357
		0.572778	0.961992	1.04702	1.17683	0.73949	0.827872	0.799282	0.593165	0.714648	1.06654	0.527031	0.590722
		0.77874	1.03972	0.830623	1.25659	0.347351	0.756315	0.764897	0.559565	1.01776	0.78089	0.680693	0.919601
		0.634638	1.53295	1.00036	1.261	0.726088	0.923811	0.731212	0.75629	0.955351	0.984134	0.976924	0.46892
		0.559262	0.798743	1.17138	1.23047	0.972521	0.547836	0.534024	0.597794	1.15106	0.844485	1.0031	0.94002
		0.857972	1.00831	0.903794	1.39506	0.387585	0.513871	0.805726	0.799537	1.05032	0.802677	1.01787	0.920184
		0.646634	1.31792		1.47373	0.486002	0.640427	0.66508	0.797162			0.864344	0.798808
		0.769648	1.17668		1.11761			0.550445	0.631084			0.640066	0.900198
		0.578029	1.30969		1.25823			0.86939	0.652374			0.357497	0.674106
		0.941125	0.941259		1.62277			0.586848	0.679774
		0.808947	0.985739		1.21727			0.492633
		0.98082	1.2047		1.38041			0.711608
		0.997582	1.17615					0.612514
		0.746163	1.31709
		1.01368
	EV2C	ECAR			OCR
		WT	C403A		WT	C403A
		38.39	61.84		52.22	80.97
		32.65	49.23		49.68	58.41
		34.09	52.56		57.28	64.71
		35.51	59.71		46.62	77.88
		35.98	61.76		51.44	72.25
		35.9	52.36		57.91	60.26
	EV2D	C22 WT	C7 Mutant
		1.19417	0.654755
		1.05838	1.03944
		1.15364	1.05334
	EV2E		C6					C6 CCCP					Q23					Q23 CCCP
		MDR	21959	20917	25394	21803	21534	2458	2733	2291	2545	2328	31319	31161	34515	30342	28168	1286	1285	1149	1111	1078
		MG	4205	4269	4216	3680	3748	354	263	342	326	331	7413	5952	6728	5873	6332	392	381	405	416	471
	EV2F		C6 Stauro					Q23 Stauro					C6 BZB					Q23 BZB
		Apoptotic	11.3	15.2	14.5	18.3	15.3	8.77	6.33	7.2	8.37	11.6	24.1	24.7	20.1	27.1	21.4	3.46	5.26	4.72	2.06	4.45
		Late Apoptotic	12.8	13.8	14.9	14.1	20.6	3.5	3.07	3.64	3.46	2.08	29.1	31.9	35.7	23.9	36.5	12.7	18.3	21.4	7.57	21.8
		Necrotic	18.2	13.9	17.2	15.5	13.5	4.32	6.03	4.7	4.77	1.35	10.1	8.59	11.5	6.15	7.74	40.3	33.2	35.2	44.3	32.1
		Viable	57.7	57.1	53.5	52	50.6	83.4	84.6	84.5	83.4	85	36.7	34.8	32.7	42.9	34.4	43.5	43.2	38.6	46.1	41.7
	EV2G		C6						Q23
		NT	1.15						1.22
		Bortezomib 100nM	23.6	26.5	26.2	26.7	30.7	23.1	26	29.4	29.3	29.7	33.1	28.5
		Bortezomib 50nM	17.2	16.4	12.7	15.3	19.1	19.4	22.5	20.8	17.5	24.9	21.7	19.9
		Bortezomib 10nM	3.57	3.74	4.63	3.33	4.52	4	14.5	18.1	13.2	14.9	20.3	18.5
	EV2H	C6	C6 CCCP	Q23	Q23 CCCP
		8	4	7	9
		13	5	11	5
		5	6	6	8
		11	13	4	7
		5	12	5	7
		6	10	4	6
		9	13	6	7
		11	7	9	18
		12	4	13	14
		7	5	7	5
		9	14	11	11
		10	13	4	5
		6	13	5	6
		7	7	5	7
		5	9	6	22
		12	5	18	5
		14	5	7	11
		9	12	4	15
		4	9	6	10
		4	6	9	16
		6	7	6	11
		5	10	7	11
		5	6	6	7
		9	8	4	6
		4	4	6	8
		4	5	5	5
		11	15	7	9
		4	11	10	9
		5	14	12	16
		6	4	6	9
		8	5	17	5
		11	10	12	5
		6	13	7	15
		7	3	8	6
		6	7	8	5
		14		6	13
		5		8	5
		6		8	9
		5		5	12
				3	6
				4	10
				5	8
				11	7
				12	6
				7	5
				5	14
				6	3
					4

## Sheet: EV3
	EV3A
	EV3B		L-DELE1				S-DELE1
		WT/CTRL	33.7271	12.0302	24.8389	23.453	66.2729	87.9698	75.1611	76.547
		C403A	49.3476	63.6706	30.0835	58.1678	50.6524	36.3294	69.9165	41.8322
	EV3C
	EV3D
	EV3E		C6					Q23
		CD45	66.2	77.2	64.8	78.4	40	49.9	48.3	44.5	46.5	59
		CD11b+	38.6	43.9	29.6	38.2	35.4	54.7	37.4	46.5	30.6	27.7
		CD11b-	61	55.9	70.2	61.5	64	45.2	62.6	53.3	69.2	72.3
		TAM	2.05	5.37	8.77	3.04	13.9	26.6	13	25.4	14.2	9.73
		Mono	25.6	19.7	9.92	19.9	10.4	8.09	10.2	6.73	8.12	8.45
		CD4	13.4	9.44	11.2	12.5	13.5	9.04	14.5	11.5	15.4	13.6
		PMN	4.45	5.45	1.83	1.74	0.82	1.02	0.61	0.64	0.84	1.3
		CD8	10	8.23	16.3	6.03	13.8	10.7	15	13.1	15.9	13.6
		cDC	17.4	13.9	18.7	16.8	20.7	11.6	20.2	13.8	15.3	17.5
		B cell	0	0.025	0.08	0.12	0.14	0.024	0.14	0.015	0.047	0.11
		NK	21.3	23.8	22.2	25.5	19	12.5	14.4	12.4	20.7	24.1
