# Supplementary material for: An OMA1 redox site controls mitochondrial homeostasis, sarcoma growth, and immunogenicity
Source: Life Sci Alliance. 2023 Apr 5;6(6):e202201767. doi: 10.26508/lsa.202201767 (PMC10078952; doi:10.26508/lsa.202201767)
Supplement: Supplementary file 2 [file LSA-2022-01767_TableS1.xlsx]

## Sheet: Table S1
Table S1 : Clinicopathological characteristics of patients and samples in the whole population and according to OMA1 and OPA1-based classification
Characteristics
		N	N (%)	N	low	high	p-value	N	low	high	p-value
Age (years), median (range)		484	63.94 (11-93)	468	61.86 (11-91)	62.77 (11-93)	0.519	409	62.19 (11-92.12)	59.72 (11-91)	0.118
Gender							0.474				0.886
	female	262	262 (49%)	237	134 (52%)	103 (49%)		229	119 (50%)	110 (51%)
	male	270	270 (51%)	231	122 (48%)	109 (51%)		228	121 (50%)	107 (49%)
Pathological subtype							0				0
	Undifferentiated	330	330 (36%)	294	187 (47%)	107 (33%)		288	152 (36%)	136 (32%)
	Leiomyosarcoma	341	341 (37%)	289	130 (33%)	159 (49%)		312	117 (28%)	195 (46%)
	Liposarcoma	81	81 (9%)	38	15 (4%)	23 (7%)		81	53 (13%)	28 (7%)
	Myxofibrosarcoma	105	105 (11%)	59	37 (9%)	22 (7%)		100	66 (16%)	34 (8%)
	Others	58	58 (6%)	40	28 (7%)	12 (4%)		58	30 (7%)	28 (7%)
Pathological grade							0.088				0.302
	2023-03-02	371	371 (98%)	361	204 (99%)	157 (96%)		296	167 (98%)	129 (96%)
	1	9	9 (2%)	9	2 (1%)	7 (4%)		9	3 (2%)	6 (4%)
Tumor site							0				0.042
	Extremity	199	199 (52%)	199	126 (61%)	73 (41%)		198	116 (57%)	82 (45%)
	Head and neck	7	7 (2%)	7	3 (1%)	4 (2%)		7	5 (2%)	2 (1%)
	Internal trunk	103	103 (27%)	103	34 (17%)	69 (39%)		103	44 (22%)	59 (33%)
	Superficial Trunk	75	75 (20%)	74	43 (21%)	31 (18%)		75	37 (18%)	38 (21%)
CINSARC risk							0.607				0.004
	Good	408	408 (44%)	364	203 (51%)	161 (49%)		368	204 (49%)	164 (38%)
	Poor	513	513 (56%)	362	194 (49%)	168 (51%)		477	215 (51%)	262 (62%)
Follow-up (months), median (range)		433	28 (1-222)	413	28 (1-195)	25 (1-222)	0.857	365	27 (1-188)	25 (1-222)	0.663
MFS event		433	178 (41%)	413	84 (36%)	82 (46%)	0.055	365	62 (33%)	82 (47%)	0.008
5-year MFS [95%CI]		433	53% [48-59]	413	59% [53-67]	48% [40-57]	0.062	365	60% [52-69]	48% [40-57]	0.005
