# Supplementary material for: An OMA1 redox site controls mitochondrial homeostasis, sarcoma growth, and immunogenicity
Source: Life Sci Alliance. 2023 Apr 5;6(6):e202201767. doi: 10.26508/lsa.202201767 (PMC10078952; doi:10.26508/lsa.202201767)
Supplement: Supplementary file 3 [file LSA-2022-01767_TableS2.xlsx]

## Sheet: Table S2
Table S2 : Cox Metastasis-Free Survival (MFS) regression
					Univariate			Multivariate
					N	HR [95%CI]	p-value	N	HR [95%CI]	p-value
Age (years)					316	1.00 [0.99-1.01]	0.911
Gender
	Male vs. Female				316	1.10 [0.78-1.55]	0.589
Pathological subtype					433		2.48E-06
	Leiomyosarcoma vs. Undifferentiated					2.45 [1.74-3.43]		365	2.1 [1.41-3.11]	2.25E-04
	Liposarcoma vs. Undifferentiated					2.25 [1.29-3.92]		365	2 [1.10-3.62]	2.26E-02
	Myxofibrosarcoma vs. Undifferentiated					1.11 [0.61-2.02]		365	1.1 [0.55-2.18]	0.793
	Others vs. Undifferentiated					1.07 [0.43-2.68]		365	1.16 [0.46-2.93]	0.753
Pathological grade
	1 vs. 2-3				275	0.00 [0.00-Inf]	0.994
Tumor site					283		0.147
	Head and neck vs. Extremity					0.00 [0.00- Inf]
	Internal trunk vs. Extremity					1.42 [0.92-2.17]
	Superficial Trunk vs. Extremity					0.71 [0.40-1.25]
CINSARC risk
	Poor vs. Good				433	1.82 [1.34-2.47]	1.13E-04	365	1.84 [1.28-2.64]	9.64E-04
	OMA1high vs. OMA1low				413	1.33 [0.95-1.85]	0.093
	OPA1high vs. OMA1low				365	1.58 [1.11-2.25]	1.11E-02	365	1.35 [0.96-1.91]	0.089
