# Supplementary material for: An OMA1 redox site controls mitochondrial homeostasis, sarcoma growth, and immunogenicity
Source: Life Sci Alliance. 2023 Apr 5;6(6):e202201767. doi: 10.26508/lsa.202201767 (PMC10078952; doi:10.26508/lsa.202201767)
Supplement: Supplementary file 4 [file LSA-2022-01767_TableS3.xlsx]

## Sheet: Table S3
Table S3: List of genes included in the MHC/HLA gene signatures analysed
	Symbol	Description	Cytoband	Entrez	Category
				Gene ID
	HLA-A	major histocompatibility complex, class I, A	6p22.1	3105	MHC I classic presenting
	HLA-B	major histocompatibility complex, class I, B	6p21.33	3106	MHC I classic presenting
	HLA-C	major histocompatibility complex, class I, C	6p21.33	3107	MHC I classic presenting
	PSME1	proteasome activator subunit 1	14q12	5720	Proteasome
	PSME2	proteasome activator subunit 2	14q12	5721	Proteasome
	PSME3	proteasome activator subunit 3	17q21.31	10197	Proteasome
	PSMB8	proteasome 20S subunit beta 8	6p21.32	5696	Proteasome
	PSMB9	proteasome 20S subunit beta 9	6p21.32	5698	Proteasome
	PSMB10	proteasome 20S subunit beta 10	16q22.1	5699	Proteasome
	TAP1	transporter 1, ATP binding cassette subfamily B member	6p21.32	6890	Loading complex
	TAP2	transporter 2, ATP binding cassette subfamily B member	6p21.32	6891	Loading complex
	ABCB9	ATP binding cassette subfamily B member 9	12q24.31	23457	Loading complex
	HSPA5	heat shock protein family A (Hsp70) member 5	9q33.3	3309	Loading complex
	CANX	calnexin	5q35.3	821	Loading complex
	CALR	calreticulin	19p13.13	811	Loading complex
	PDIA3	protein disulfide isomerase family A member 3	15q15.3	2923	Loading complex
	TAPBP	TAP binding protein	6p21.32	6892	Loading complex
	B2M	beta-2-microglobulin	15q21.1	567	Loading complex
	HLA-DOA	major histocompatibility complex, class II, DO alpha	6p21.32	3111	TAP LMP presentation regulation
	HLA-DOB	major histocompatibility complex, class II, DO beta	6p21.32	3112	TAP LMP presentation regulation
	HLA-DMA	major histocompatibility complex, class II, DM alpha	6p21.32	3108	TAP LMP presentation regulation
	HLA-DMB	major histocompatibility complex, class II, DM beta	6p21.32	3109	TAP LMP presentation regulation
	HLA-DPB1	major histocompatibility complex, class II, DP beta 1	6p21.32	3115	MHC II classic presenting
	HLA-DQA1	major histocompatibility complex, class II, DQ alpha 1	6p21.32	3117	MHC II classic presenting
	HLA-DQB1	major histocompatibility complex, class II, DQ beta 1	6p21.32	3119	MHC II classic presenting
	HLA-DRA	major histocompatibility complex, class II, DR alpha	6p21.32	3122	MHC II classic presenting
	HLA-DRB1	major histocompatibility complex, class II, DR beta 1	6p21.32	3123	MHC II classic presenting
	HLA-DRB3	major histocompatibility complex, class II, DR beta 3	6p21.3	3125	MHC II classic presenting
	CTSS	cathepsin S	1q21.3	1520	MHC II degradation
	CTSB	cathepsin B	8p23.1	1508	MHC II degradation
	CTSL	cathepsin L	9q21.33	1514	MHC II degradation
	LGMN	legumain	14q32.12	5641	MHC II degradation
	IFI30	IFI30 lysosomal thiol reductase	19p13.11	10437	MHC II degradation
	P4HB	prolyl 4-hydroxylase subunit beta	17q25.3	5034	MHC II degradation
	CD1A	CD1a molecule	1q23.1	909	T cell recognition
	CD1B	CD1b molecule	1q23.1	910	T cell recognition
	CD1C	CD1c molecule	1q23.1	911	T cell recognition
	CD1D	CD1d molecule	1q23.1	912	T cell recognition
	CD1E	CD1e molecule	1q23.1	913	T cell recognition
