# Supplementary material for: An OMA1 redox site controls mitochondrial homeostasis, sarcoma growth, and immunogenicity
Source: Life Sci Alliance. 2023 Apr 5;6(6):e202201767. doi: 10.26508/lsa.202201767 (PMC10078952; doi:10.26508/lsa.202201767)
Supplement: Supplementary file 7 [file LSA-2022-01767_TableS4.xlsx]

## Sheet: Table S4
Table S4: List of soft tissue sarcoma data sets included in our analysis
Reference	Source of data	Technological platform	N° of probe sets/genes	All samples	complex STS primary tumor samples included in the present analysis
Baird K et al., Cancer Res 2005	GEO database, GSE2553	Homemade,	12K	181	89
		spotted DNA/cDNA
Barretina J et al.,	GEO database, GSE21124	Affymetrix,	22K	158	79
Nat Genet 2010		array U133 A
Beck A et al., Oncogene 2010	GEO database, GSE17555	Stanford,	24K	51	26
		spotted DNA/cDNA
Chibon F et al., Nat. Med. 2010	GEO database, GSE21050	Affymetrix,	54K	310	237
		array U133 Plus 2.0
Detwiller K et al., Cancer Res 2005	GEO database, GSE2719	Affymetrix,	22K	54	25
		array U133 A
Gibault L et al., J Pathol 2011	GEO database, GSE23980	Affymetrix,	54K	171	34
		array U133 Plus 2.0
Gobble R et al., Cancer Res 2011	GEO database, GSE30929	Affymetrix,	22K	140	20
		array U133 A
Hadju M et al.,	http://cbio.mskcc.org/public/SFT/	Affymetrix,	54K	56	5
J Pathol 2010		array U133 Plus 2.0
Henderson S et al.,	Array Express database, E-MEXP-353	Affymetrix,	22K	96	15
Genome Biology 2005		array U133 A
Nakayama R et al., Modern Pathol 2007	GEO database, GSE6481	Affymetrix,	22K	105	48
		array U133 A
Nielsen TO et al., Lancet 2002	GEO database, GSE3443	Stanford,	24K	46	21
		spotted DNA/cDNA
Renner M et al., Genome Biol 2013	GEO database, GSE52392	Illumina,	48K	94	48
		array Human HT-12 V3.0
Skubitz et al, Cancer 2012	Masonic Cancer Center	Homemade,	16K	73	71
		spotted DNA/cDNA
TCGA, Cell 2017	TCGA portal, https://tcga-data.nci.nih.gov	Illumina,	25K	265	158
		RNA sequencing V2
West R et al., PLoS Biology 2005	http://microarray-pubs.stanford.edu/tma-portal/DTF_SFTbreast	Stanford,	24K	57	14
		spotted DNA/cDNA
Ylipää A et al., Cancer 2011	http://www3.mdanderson.org/~genomics/sarcoma_data_matrix_for_supplemental.zip	Agilent,	44K	68	31
		array 44K G4112A (012391)
Total					921
